# Supplementary material for: Thousands of Years of Pastoralism Don’t Count: Coprophagous Beetles Prefer Exotic Alpaca Dung to That of Cattle
Source: Insects. 2024 Nov 27;15(12):934. doi: 10.3390/insects15120934 (PMC11677407; doi:10.3390/insects15120934)
Supplement: Supplementary file 1 [file insects-15-00934-s001.zip]

Archive with 1 entries (1 files):
- insects-3317309-supplementary.pdf
